# Supplementary material for: Long-lived lunar volcanism sustained by precession-driven core-mantle friction
Source: Natl Sci Rev. 2023 Oct 31;11(2):nwad276. doi: 10.1093/nsr/nwad276 (PMC10776352; doi:10.1093/nsr/nwad276)
Supplement: nwad276_Supplemental_Files [file nwad276_supplemental_files.zip]

Archive with 2 entries (2 files):
- si_final.pdf
- Supplementary_Data_final.xlsx
