# Supplementary material for: Long-lived lunar volcanism sustained by precession-driven core-mantle friction
Source: Natl Sci Rev. 2023 Oct 31;11(2):nwad276. doi: 10.1093/nsr/nwad276 (PMC10776352; doi:10.1093/nsr/nwad276)
Supplement: nwad276_Supplemental_Files [file nwad276_supplemental_files.zip › Supplementary_Data_final.xlsx]

## Sheet: Sheet1
Supplementary Data 1: Successful Cases. The maximum melting depth (dmax), the time characterising the appearance of maximum melting
depth (tmax) and the time charactersing the end of mantle melting (tend) for the succesful case are listed in the last three columns.
Water content / ppm	Reference viscosity / Pa s	as / Re	Γ	ΔTm / K	dmax / km	tmax / Ga	tend / Ga
100	1e+21	37	2	90	542.7	3.94	3.06
		38	1	230	543.7	4.09	3.18
		39	3	240	538.4	4.06	3.12
1	1e+20	38	2	150	535.5	3.87	2.95
		38	3	110	541.4	3.79	2.88
		39	2	220	544.8	3.94	2.96
		40	3	240	536.6	3.98	2.98
	1e+21	38	1	180	541.8	3.7	3.08
		39	1	220	540.5	3.7	3.08
		39	2	180	536.8	3.62	3.07
		40	1	240	541.9	3.71	3.08
		40	3	210	536.4	3.61	3.06
		41	2	240	535	3.67	3.09
Min value		37	1	90	535	3.61	2.88
Max value		41	3	240	544.8	4.09	3.18
